# Supplementary material for: Dissemination of clonal complex 2 Acinetobacter baumannii strains co-producing carbapenemases and 16S rRNA methylase ArmA in Vietnam
Source: BMC Infect Dis. 2015 Oct 15;15:433. doi: 10.1186/s12879-015-1171-x (PMC4608321; doi:10.1186/s12879-015-1171-x)
Supplement: Additional file 1: Table S1. — Assembly summary report of 93 A. baumannii isolates using CLC Genomics Workbench version 5.5. (XLSX 15 kb) [file 12879_2015_1171_MOESM1_ESM.xlsx]

## Sheet: Sheet1
Supplemental table 1
Assembly summary report of 93 A. baumannii isolates using CLC Genomics Workbench version 5.5
Strain	G+C contents	N50 (bp)	Number of contigs	Minimum contig length (bp)	Maximum contig length (bp)	Average contig length (bp)
NCGM165	0.389	60246	165	501	165010	23840
NCGM166	0.388	96175	135	554	328364	29754
NCGM167	0.388	72173	132	527	224618	30300
NCGM168	0.387	59206	166	600	148818	24079
NCGM169	0.39	60095	145	598	166571	26004
NCGM170	0.388	66106	145	511	209740	27604
NCGM171	0.388	60488	154	524	209984	26408
NCGM172	0.389	103275	106	632	202694	37066
NCGM173	0.387	77820	126	632	203557	31775
NCGM174	0.4	112610	96	654	223935	41223
NCGM175	0.389	88717	150	542	250508	28007
NCGM176	0.389	76713	173	523	220742	24260
NCGM177	0.388	103182	106	512	512541	38170
NCGM180	0.389	103953	111	541	555770	36426
NCGM181	0.4	81968	128	510	222219	30199
NCGM182	0.4	44826	185	526	163907	21920
NCGM183	0.389	88787	139	525	208420	29112
NCGM184	0.388	65126	182	534	183277	23070
NCGM185	0.388	44586	228	501	132467	18466
NCGM186	0.389	64231	166	508	202891	24351
NCGM187	0.389	114504	73	537	328254	53393
NCGM188	0.388	103184	104	503	327984	37799
NCGM189	0.389	55151	156	591	202587	25231
NCGM190	0.388	51053	187	525	180324	20927
NCGM191	0.388	50247	236	504	142049	17778
NCGM192	0.389	78710	106	511	364576	37430
NCGM193	0.387	83903	127	506	215966	31712
NCGM194	0.388	71045	118	625	224509	33559
NCGM195	0.389	98270	116	566	364577	34879
NCGM197	0.39	52689	168	523	263875	23599
NCGM198	0.388	78519	155	521	329117	25302
NCGM199	0.389	89200	118	660	327984	33280
NCGM200	0.387	67259	145	507	327804	27506
NCGM201	0.389	83089	122	640	171199	32195
NCGM202	0.389	58029	202	506	239690	21171
NCGM204	0.387	55344	173	524	208719	23380
NCGM205	0.388	68028	127	525	208274	31885
NCGM206	0.388	60646	169	554	213709	24411
NCGM207	0.389	109159	88	612	364278	44980
NCGM208	0.387	89234	118	591	328360	33794
NCGM209	0.39	63578	129	633	226396	31407
NCGM210	0.389	82748	124	562	328254	32679
NCGM211	0.388	73187	119	523	338625	33742
AB_NCGM303	0.389	103211	137	511	198589	29763
NCGM304	0.388	32833	302	503	124819	13894
NCGM305	0.39	41666	209	580	141805	19116
NCGM306	0.39	55295	162	504	147095	24900
NCGM307	0.389	57091	147	544	205752	26910
NCGM308	0.389	40375	221	529	89589	17321
NCGM309	0.388	54205	191	555	160151	21447
NCGM310	0.389	83003	129	567	203631	31901
NCGM311	0.388	78535	157	582	507483	26126
NCGM312	0.39	35440	236	514	130585	16689
NCGM313	0.39	45704	290	527	205627	14552
NCGM314	0.388	62494	142	538	328363	28026
NCGM315	0.388	62247	176	569	141159	23333
NCGM316	0.389	74291	123	511	269928	32866
NCGM317	0.389	50455	161	544	154308	25189
NCGM318	0.389	80860	124	527	350056	32503
NCGM319	0.39	55254	171	514	223957	23544
NCGM320	0.388	82106	115	507	208274	34611
NCGM321	0.391	74779	316	503	216310	13362
NCGM322	0.389	62763	153	569	209018	25976
NCGM323	0.387	48382	209	516	208818	19269
NCGM324	0.388	78642	128	728	328046	31176
NCGM325	0.389	68145	123	501	327995	31413
NCGM326	0.388	61810	220	533	202832	18401
NCGM327	0.389	47953	264	525	327903	15335
NCGM328	0.39	89326	108	503	286881	37469
NCGM329	0.39	99236	101	590	347993	39279
NCGM330	0.389	90765	100	609	224735	39642
NCGM331	0.388	57958	166	550	179337	23237
NCGM332	0.388	76665	125	568	208392	31819
NCGM333	0.388	62198	168	512	190116	24042
NCGM334	0.389	46304	196	503	198589	20568
NCGM335	0.388	59237	154	569	165010	25521
NCGM336	0.388	51459	147	501	327994	27092
NCGM337	0.39	47705	183	542	139996	21522
NCGM338	0.388	43978	199	525	158802	19778
NCGM339	0.389	61262	165	523	220359	24452
NCGM340	0.388	62035	152	691	163455	25745
NCGM341	0.388	34946	326	546	134231	13335
NCGM342	0.389	38151	214	525	241761	18263
NCGM343	0.388	41227	233	536	198711	17624
NCGM344	0.389	59789	172	524	198711	23544
NCGM345	0.387	56528	150	508	229445	26681
NCGM346	0.39	34112	284	510	100944	13813
NCGM347	0.388	52679	172	526	328546	23209
NCGM348	0.388	104799	128	521	358628	32085
NCGM349	0.389	73833	119	614	208878	32946
NCGM350	0.389	44378	183	526	224628	21639
NCGM351	0.39	58296	168	513	223810	23541
NCGM352	0.389	11842	862	512	72277	5812
