# Supplementary material for: Dissemination of clonal complex 2 Acinetobacter baumannii strains co-producing carbapenemases and 16S rRNA methylase ArmA in Vietnam
Source: BMC Infect Dis. 2015 Oct 15;15:433. doi: 10.1186/s12879-015-1171-x (PMC4608321; doi:10.1186/s12879-015-1171-x)
Supplement: Additional file 2: Table S2. — MLST analysis on PubMLST scheme in 93 A. baumannii isolates. (XLSX 14 kb) [file 12879_2015_1171_MOESM2_ESM.xlsx]

## Sheet: Sheet1
Supplemental table 2
MLST analysis on PubMLST scheme in 93 A. baumannii isolates
Strain	ST	alleles
		gltA	gyrB	gdhB	recA	cpn60	gpi	rpoD
NCGM165	493	1	15	3	2	2	106	3
NCGM166	493	1	15	3	2	2	106	3
NCGM167	805	1	1	13	12	4	203	2
NCGM168	369	1	3	3	2	2	106	3
NCGM169	497	21	3	3	2	35	97	4
NCGM170	493	1	15	3	2	2	106	3
NCGM171	576	1	15	3	2	2	168	3
NCGM172	493	1	15	3	2	2	106	3
NCGM173	493	1	15	3	2	2	106	3
NCGM174	208	1	3	3	2	2	97	3
NCGM175	642	22	15	13	12	4	169	2
NCGM176	642	22	15	13	12	4	169	2
NCGM177	808	1	1	13	12	4	204	2
NCGM180	808	1	1	13	12	4	204	2
NCGM181	451	1	3	3	2	2	142	3
NCGM182	806	21	15	3	2	35	202	4
NCGM183	493	1	15	3	2	2	106	3
NCGM184	642	22	15	13	12	4	169	2
NCGM185	642	22	15	13	12	4	169	2
NCGM186	493	1	15	3	2	2	106	3
NCGM187	493	1	15	3	2	2	106	3
NCGM188	493	1	15	3	2	2	106	3
NCGM189	493	1	15	3	2	2	106	3
NCGM190	795	1	15	3	70	2	106	3
NCGM191	642	22	15	13	12	4	169	2
NCGM192	800	1	3	3	2	2	201	3
NCGM193	797	1	15	3	70	2	16	3
NCGM194	800	1	3	3	2	2	201	3
NCGM195	136	1	3	3	2	2	16	3
NCGM197	800	1	3	3	2	2	201	3
NCGM198	493	1	15	3	2	2	106	3
NCGM199	493	1	15	3	2	2	106	3
NCGM200	493	1	15	3	2	2	106	3
NCGM201	493	1	15	3	2	2	106	3
NCGM202	799	24	15	42	12	24	144	26
NCGM204	804	1	15	3	70	2	202	3
NCGM205	804	1	15	3	70	2	202	3
NCGM206	804	1	15	3	70	2	202	3
NCGM207	800	1	3	3	2	2	201	3
NCGM208	795	1	15	3	70	2	106	3
NCGM209	806	21	15	3	2	35	202	4
NCGM210	493	1	15	3	2	2	106	3
NCGM211	801	1	3	3	2	2	178	3
NCGM303	808	1	1	13	12	4	204	2
NCGM304	642	22	15	13	12	4	169	2
NCGM305	807	21	3	3	2	35	203	4
NCGM306	807	21	3	3	2	35	203	4
NCGM307	800	1	3	3	2	2	201	3
NCGM308	451	1	3	3	2	2	142	3
NCGM309	795	1	15	3	70	2	106	3
NCGM310	795	1	15	3	70	2	106	3
NCGM311	795	1	15	3	70	2	106	3
NCGM312	451	1	3	3	2	2	142	3
NCGM313	451	1	3	3	2	2	142	3
NCGM314	804	1	15	3	70	2	202	3
NCGM315	795	1	15	3	70	2	106	3
NCGM316	493	1	15	3	2	2	106	3
NCGM317	806	21	15	3	2	35	202	4
NCGM318	808	1	1	13	12	4	203	2
NCGM319	796	21	15	3	2	35	106	4
NCGM320	804	1	15	3	70	2	202	3
NCGM321	355	1	81	11	48	18	114	43
NCGM322	804	1	15	3	70	2	202	3
NCGM323	804	1	15	3	70	2	202	3
NCGM324	804	1	15	3	70	2	202	3
NCGM325	804	1	15	3	70	2	202	3
NCGM326	804	1	15	3	70	2	202	3
NCGM327	804	1	15	3	70	2	202	3
NCGM328	355	1	81	11	48	18	114	43
NCGM329	800	1	3	3	2	2	201	3
NCGM330	800	1	3	3	2	2	201	3
NCGM331	493	1	15	3	2	2	106	3
NCGM332	804	1	15	3	70	2	202	3
NCGM333	808	1	1	13	12	4	204	2
NCGM334	808	1	1	13	12	4	204	2
NCGM335	795	1	15	3	70	2	106	3
NCGM336	804	1	15	3	70	2	202	3
NCGM337	497	21	3	3	2	35	97	4
NCGM338	795	1	15	3	70	2	106	3
NCGM339	808	1	1	13	12	4	204	2
NCGM340	795	1	15	3	70	2	106	3
NCGM341	642	22	15	13	12	4	169	2
NCGM342	795	1	15	3	70	2	106	3
NCGM343	808	1	1	13	12	4	204	2
NCGM344	808	1	1	13	12	4	204	2
NCGM345	795	1	15	3	70	2	106	3
NCGM346	804	1	15	3	70	2	202	3
NCGM347	804	1	15	3	70	2	202	3
NCGM348	808	1	1	13	12	4	204	2
NCGM349	804	1	15	3	70	2	202	3
NCGM350	800	1	3	3	2	2	201	3
NCGM351	800	1	3	3	2	2	201	3
NCGM352	800	1	3	3	2	2	201	3
